# Supplementary material for: Biological Potential and Bioaccessibility of Encapsulated Curcumin into Cetyltrimethylammonium Bromide Modified Cellulose Nanocrystals
Source: Pharmaceuticals (Basel). 2023 Dec 17;16(12):1737. doi: 10.3390/ph16121737 (PMC10747507; doi:10.3390/ph16121737)
Supplement: Supplementary file 1 [file pharmaceuticals-16-01737-s001.zip]

Archive with 1 entries (1 files):
- pharmaceuticals-2772581-supplementary.pdf
